# Supplementary material for: Construction of a high-resolution genetic map and identification of single nucleotide polymorphism markers relevant to flower stalk height in onion
Source: Front Plant Sci. 2023 Jan 31;14:1100691. doi: 10.3389/fpls.2023.1100691 (PMC9928573; doi:10.3389/fpls.2023.1100691)
Supplement: Supplementary file 1 [file Table_1.xlsx]

## Sheet: Sheet1
Excel S1 The phenotypic and genotypic of F2 population
ID of F2	F2-6	F2-7	F2-8	F2-10	F2-11	F2-12	F2-13	F2-14	F2-15	F2-17	F2-18	F2-19	F2-20	F2-21	F2-22	F2-23	F2-24	F2-25	F2-26	F2-27	F2-28	F2-29	F2-30	F2-31	F2-33	F2-34	F2-35	F2-36	F2-37	F2-38	F2-39	F2-40	F2-41	F2-42	F2-43	F2-44	F2-45	F2-46	F2-47	F2-48	F2-49	F2-50	F2-51	F2-52	F2-53	F2-54	F2-55	F2-56	F2-57
Flower Stalk Height (cm)	98	121.5	129.5	101	124.5	114	115.5	104.5	100	113	103	114	115	107	108	118	107	126	124	137.5	114	128	108.5	125	117	110	106.5	127	121	122	124.5	120	131	123.5	124	124	130	115	115	133.5	131	128	121	114	110.5	109	122	107	118.5
Ms Phenotype	+	+	+	+	－	－	－	+	+	+	+	－	－	－	－	+	－	－	+	+	+	+	+	+	+	+	+	+	+	+	－	－	+	+	+	－	+	+	+	+	－	+	－	+	+	+	－	+	－
Ms Gene Type	MsMs	Msms	Msms	Msms	msms	msms	msms	Msms	MsMs	Msms	MsMs	msms	msms	msms	msms	Msms	msms	msms	Msms	Msms	Msms	Msms	MsMs	Msms	MsMs	Msms	MsMs	MsMs	Msms	Msms	msms	msms	Msms	Msms	Msms	msms	Msms	MsMs	Msms	Msms	msms	Msms	msms	Msms	MsMs	Msms	msms	Msms	msms
Note: + denoted fertile plants; - denoted sterile plants.
[truncated: 272 more columns]
